# Supplementary material for: Effects of immersive training on motor competence: a systematic review and meta-analysis
Source: Sci Rep. 2026 Mar 26;16:15004. doi: 10.1038/s41598-026-42962-6 (PMC13172324; doi:10.1038/s41598-026-42962-6)
Supplement: Supplementary file 1 — Supplementary Material 1 [file 41598_2026_42962_MOESM1_ESM.xlsx]

## Sheet: Sheet1
Stability and Mobility
Authors and Year	Research Design	Groups	Intervention Type	Intervention Details	Total Weeks/Number of Times/Time Per Interval	Immersion/Feedback Characteristics	Main FunctioNRl Domains	Sports Activities	Population Description	Age	Sample Size	Pre-mean	Pre-standard Deviation	Post-mean	Post-standard Deviation	Outcome Indicators
Huang et al 2025	RCT	Experimental group	AR	JOHNSON 8.1T AR Interactive Treadmill, equipped with Passport immersive interactive video system	12/3/60min	Immersive environment simulation (such as sand dunes, forest trails, and asphalt roads), interactive slope adjustment, visual and speed synchronization, and real-time motion data feedback.	Locomotor skill & Mobility	Treadmill walking training	Healthy seniors living in the community	71.9 ± 5.9	30	12.81	2.05	10.03	2.46	Balance test
	RCT	Control group	TraditioNRl training	TraditioNRl electric treadmill walking training (without AR function)	12/3/60min	NR	Locomotor skill & Mobility	Treadmill walking training	Healthy seniors living in the community	72.1 ± 6.2	30	13.57	1.56	13.17	1.58	Balance test
Chitjamnogchai et al. 2025	RCT	Experimental group	VR	MiniPC Android board, wireless dance mat (OSTENT USB Non-Slip Dancing Step Dance Mat), Air Mouse G10S remote control, HDMI-eNRbled screen (>15 inches), Polar Verity Sense OH1 optical heart rate sensor.	12/3/60min	A screen-based virtual reality system displays a virtual coach; a heart rate sensor connects via Bluetooth, displaying and monitoring heart rate in real time on the screen to adjust exercise intensity to the target heart rate range.	Locomotor skill & Mobility	VR aerobic exercise and resistance training	Elderly sarcopenic patients living in the community	69.2 ± 4.8	26	334.52	46.96	362.84	39.46	6-minute walk test: 6 MWT (meters)
	RCT	Control group	Other active control measures (receiving health education)	Health education (without exercise)	NR	NR	Locomotor skill & Mobility	NR	Elderly sarcopenic patients living in the community	71.2 ± 5.9	27	354.48	70.37	344.09	39.46	6-minute walk test: 6 MWT (meters)
Yoo et al., 2013	RCT	Experimental group	AR	Computer + Webcam (SVGA 800×600) + Head-mounted Display (i-visor FX601)	12/3/60min	By overlaying visual motion models onto real-world environments, real-time motion recognition and feedback are provided, gradually increasing the task complexity.	Postural Stability	Otago Exercise (Muscle Strengthening and Balance Training)	Older women with sufficient cognitive ability to participate (MMSE ≥ 24)	72.9 ± 3.4	10	47.6	5.36	53.7	2.5	Balance (BBS)
	RCT	Control group	TraditioNRl training	The standard Otago workout (muscle strengthening and balance training) was the same as the experimental group, but without the use of augmented reality technology.	NR	NR	Postural Stability	Otago Exercise (Muscle Strengthening and Balance Training)	Older women with sufficient cognitive ability to participate (MMSE ≥ 24)	75.6 ± 5.6	11	48.91	4.53	52.45	2.91	Balance (BBS)
Yoo et al., 2013	RCT	Experimental group	AR	Computer + Webcam (SVGA 800×600) + Head-mounted Display (i-visor FX601)	12/3/60min	By overlaying visual motion models onto real-world environments, real-time motion recognition and feedback are provided, gradually increasing the task complexity.	Locomotor skill & Mobility	Otago Exercise (Muscle Strengthening and Balance Training)	Older women with sufficient cognitive ability to participate (MMSE ≥ 24)	72.9 ± 3.4	10	79.83	13.22	99.18	11.56	Walking speed (cm/s)
	RCT	Control group	TraditioNRl training	The standard Otago workout (muscle strengthening and balance training) was the same as the experimental group, but without the use of augmented reality technology.	12/3/60min	NR	Locomotor skill & Mobility	Otago Exercise (Muscle Strengthening and Balance Training)	Older women with sufficient cognitive ability to participate (MMSE ≥ 24)	75.6 ± 5.6	11	90.22	12.22	103.76	12.83	Walking speed (cm/s)
Park et al., 2015	RCT	Experimental group	VR	Wii Fit (including games like Soccer Heading, Snowboard Slalom, and Table Tilt)	8/3/30min	Interactive virtual reality games provide real-time visual feedback and require players to shift their body weight to complete tasks.	Postural Stability	Wii Fit balance games (soccer heading, skiing spin, table tilt), 30 minutes each time, 3 times a week for 8 weeks.	elderly people living in the community	66.5 ± 8.1	12	54.8	5.9	41.6	4.1	Swing length (mm)
	RCT	Control group	TraditioNRl training	Based on the Janda program, exercises include pelvic tilting (front, back, left, and right) and pelvic circles performed on a fitness ball.	8/3/30min	NR	Postural Stability	Ball balance training based on the Janda program, 30 minutes per session, 3 times a week, for a total of 8 weeks.	elderly people living in the community	65.2 ± 7.9	12	55.2	4.1	47.1	9.2	Swing length (mm)
Nekar et al 2022	RCT	Experimental group	AR	Mobile AR device (UNICARE-82)	4/3/NR	Provides real-time audiovisual feedback, including visual demonstrations and verbal prompts; tracks user actions and provides corrections or repeat instructions; provides quantitative data (such as task accuracy and time scores) to enhance motivation.	Postural Stability	Lower limb strength training	Healthy adult men who engage in recreational sports activities	24.8 ± 3.1	12	98.32	6.06	105.87	6.12	Balance
	RCT	Control group	The control group in this study consisted of no-feedback training.	In a mirrorless laboratory setting, participants perform squats facing a blank wall without receiving any feedback.	4/3/NR	NR	Postural Stability	Lower limb strength training	Healthy adult men who engage in recreational sports activities	23.9 ± 2.6	12	85.79	16.8	86.91	16.56	Balance
Lee et al 2022	RCT	Experimental group	VR	The training is guided and feedback-provided by an AR system that identifies the participant's body, displays their position on a screen, aNRlyzes their posture and movement in real time, and provides visual feedback.	4/NR/NR	Augmented reality-based proprioceptive training. AR technology overlays digital information onto the real environment. It can recognize the subject's body, display their position on the screen, analyze posture and movement, and provide visual feedback.	Postural Stability	Proper Target Training	healthy young adults	22.7 ± 2.9	19	67.5	5.81	74.35	7	Balance
	RCT	Control group	TraditioNRl training	The proprioceptive training program (PTPE) was conducted under the guidance of a physical therapist (P.T.). The training content (including warm-up and core/balance exercises using a Swiss ball) was the same as the intervention group (ARPE) (see Table 3), the difference being the training instruction medium (therapist vs. AR system) and some stretching techniques used in the warm-up phase.	4/NR/NR	NR	Postural Stability	Proper Target Training	healthy young adults	21.8 ± 1.4	20	68.23	0.33	73.88	6.24	Balance
Benizar et al 2024	RCT	Experimental group	AR	Monday focused on improving core physical fitness (strength, explosiveness) with AR assistance, and Thursday focused on refining technical skills (punching and kicking) with AR assistance.	11/2/60min	AR systems showcase 3D animations/virtual avatars, demonstrating sports skills (such as punching, kicking, and physical training movements) in the real world, providing athletes with intuitive visual guidance and simulation.	Locomotor skill & Mobility	Pencak Silat Karate	60 healthy young female athletes	18.0 ± 1.1	30	193	25.9	240	22.7	SLJT (cm)
	RCT	Control group	TraditioNRl training	They underwent regular training concurrently with the experimental group, including activities such as running, push-ups, and technical training directly guided by a coach (non-AR).	11/2/60min	NR	Locomotor skill & Mobility	Pencak Silat Karate	60 healthy young female athletes	18.8 ± 1.2	30	200	25.1	214	27	SLJT (cm)
Object Control and Visuomotor Skills
Michalski et al. 2019	RCT	Experimental group	VR	HTC Vive Head-Mounted Display (HMD) using the game "Eleven: Table Tennis VR"	2/6/30min	A fully immersive head-mounted display (HMD) provides a 360-degree virtual environment. Interaction is achieved using two controllers (one simulating a ball machine, the other a racket). The game offers haptic (vibration) and auditory feedback (hitting sounds, score indicators) as well as an adaptive challenge against AI opponents.	Complex Sport-Specific Skills	table tennis	Healthy beginner table tennis participants	22.1 ± 4.3	29	92.46	42.25	189.93	80.68	Quantitative assessment total score
	RCT	Control group	No intervention	No training	NR	NR	Complex Sport-Specific Skills	NR	Healthy beginner table tennis participants	21.5 ± 2.8	28	80.62	53.93	111.14	63.47	Quantitative assessment total score
Bedir et al. 2021	RCT	Experimental group	VR	VR glasses (for watching 3D performance videos)	4/3/120min	Watching 360-degree 3D videos in a VR environment provides an internal perspective (first-person view), enhancing immersion and realism.	Complex Sport-Specific Skills	Curling, bowling, archery	Elite athletes in goal-oriented sports (curling, bowling, archery)	21.1 ± 2.3	12	4.68	0.98	7.33	1.19	Shooting performance
	RCT	Control group	Other active comparisons (watching fun sports-related videos followed by regular hitting practice)	After watching an entertaining video, participants performed 10 warm-up shots and 5 actual shots, without any visual training.	4/3/120min	NR	Complex Sport-Specific Skills	Curling, bowling, archery	Elite athletes in goal-oriented sports (curling, bowling, archery)	23.8 ± 5.2	11	5.06	1.36	5.37	1.44	Shooting performance
Stefan et al.2023	RCT	Experimental group	VR	Oculus Quest 2 Head-Mounted Display (HMD)	12/2/40min	Fully immersive virtual reality uses a head-mounted display to eliminate external distractions, combined with head tracking, and interacts using game controllers. Exergames used include: Reakt, Thrill of Fight, OHShape, and Eleven Table Tennis.	Complex Sport-Specific Skills	Virtual Reality (VR) Exergames	Romanian high school students	17-19	8	24.75	3.012	28.13	2.696	The number of times a ball is thrown and caught within a 30-second reaction time
	RCT	Control group	No intervention	Not involved in any specific training program	NR	NR	Complex Sport-Specific Skills	Regular physical education activities	Romanian high school students	17-19	8	24.25	2.6052	24.88	2.9	The number of times a ball is thrown and caught within a 30-second reaction time
Casella et al. 2024	RCT	Experimental group	VR	Meta Quest 2 headset, using "Rezzil Player" software	5/1/30min	A fully immersive head-mounted display (HMD) provides a three-dimensional virtual environment; tasks require participants to touch visual stimuli (red/blue) as quickly as possible, and the software adjusts the difficulty (stimuli duration and interval) based on performance; it provides real-time, multimodal performance feedback.	Fundamental Visuomotor Abilities	VR Reaction Training (Rezzil Software)	Healthy young college students	24.5 ± 2.5	12	580	120	501	97	10-meter sprint reaction time
	RCT	Control group	No intervention	Not involved in any specific training program	NR	NR	Fundamental Visuomotor Abilities	NR	Healthy young college students	24.5 ± 2.5	12	565	105	562	103	10-meter sprint reaction time
Lachowicz et al.2025	RCT	Experimental group	VR	Valve Index VR headset, used with the game Beat Saber	8/1/15min	Fully immersive VR with rhythmic visual and auditory feedback, requiring users to hit colored squares with a handheld controller.	Fundamental Visuomotor Abilities	esports	Amateur e-sports athletes	24.0 ± 3.9	32	276.54	37.79	259.77	28.96	reaction time
	RCT	Control group	No intervention	Not involved in any specific training program	NR	NR	Fundamental Visuomotor Abilities		Amateur e-sports athletes	24.0 ± 3.9	34	279.04	51.62	281.77	71.44	reaction time
Amprasi et al. 2022	RCT	Experimental group	VR	The game is "Climbing Wall" from the "Carnival Games" series, and is available on PlayStation 4 VR.	6/2/24min	Fully immersive head-mounted displays (HMDs) provide visual stimulation that requires full-body movement to respond.	Fundamental Visuomotor Abilities	volleyball	female volleyball players	9.3 ± 0.8	16	0.67	0.12	0.63	0.1	Whole-body reaction time
	RCT	Control group	No intervention	No structured whole-body reaction time training received	NR	NR	Fundamental Visuomotor Abilities	volleyball	female volleyball players	9.3 ± 0.8	16	0.71	0.14	0.66	0.1	Whole-body reaction time
Gürbüz et al.2025	Non-RCT	Experimental group	VR	Rezzil Player® Virtual Reality Application (using VR-specific 3D glasses)	6/2/45min	A fully immersive virtual reality platform that simulates real-world match scenarios (such as shots from different angles and speeds, weather conditions, etc.) aims to train goalkeepers' quick reaction and decision-making skills.	Fundamental Visuomotor Abilities	Football goalkeeper	professional football goalkeeper	20.8 ± 0.8	6	372.2	84.4	263.6	87.8	reaction time
	Non-RCT	Control group	TraditioNRl training	They continued their regular team training and did not receive any additioNRl VR training.	NR	NR	Fundamental Visuomotor Abilities	Football goalkeeper	professional football goalkeeper	22.9 ± 0.9	6	334	90.1	364	88.1	reaction time
Rutkowski et al.2024	RCT	Experimental group	VR	HTC Vive Pro headset (including controllers and motion sensors)	1/5/15min	The fully immersive head-mounted display (HMD) uses the rhythm game Beat Saber, which requires players to cut objects or dodge obstacles with a lightsaber in time, involving full-body movement.	Fundamental Visuomotor Abilities	Virtual Reality Rhythm Game	Physical therapy students	22.0 ± 1.8	15	12.3	1.58	10.4	1.19	reaction time
	RCT	Control group	No intervention	Not involved in any specific training program.	NR	NR	Fundamental Visuomotor Abilities	Virtual Reality Rhythm Game	Physical therapy students	22.0 ± 1.8	16	12.4	0.8	11.3	1.38	reaction time
Günar et al.2025	RCT	Experimental group	VR	Oculus Quest 2 virtual reality headset, using the Oculus Gym Class Basketball VR application.	8/2/60min	Using a fully immersive head-mounted display (HMD) and handheld controllers, practice dribbling and shooting skills with a virtual character (avatar) in a virtual basketball court environment.	Complex Sport-Specific Skills	basketball	Healthy teenagers who have not received basketball training	15.2± 0.8	9	7.2	1.1	6.3	0.9	Dribbling ability
	RCT	Control group	TraditioNRl training	The training program includes warm-up, dribbling drills, shooting practice, a game, and cool-down stretching.	8/2/45min	NR	Complex Sport-Specific Skills	basketball	Healthy teenagers who have not received basketball training	15.2± 0.8	8	7.9	1.05	7.4	1.1	Dribbling ability
Witte et al.2022	RCT	Experimental group	VR	HTC Vive Pro Eye Headset	6/10次/90min	The fully immersive HMD uses virtual opponents generated from motion capture of real athletes. There is no direct tactile feedback, but athletes can visually determine whether they have been hit.	Fundamental Visuomotor Abilities	karate	Young karate athletes with international and national competitive levels	17.4 ± 3.5	15	0.40	0.11	0.34	0.12	reaction time
	RCT	Control group	TraditioNRl training	A standard 90-minute karate training session, led by a karate instructor.	6/10次/90min	NR	Fundamental Visuomotor Abilities	karate	Young karate athletes with international and national competitive levels	17.4 ± 3.5	12	0.34	0.08	0.3	0.07	reaction time
Petri et al. 2019	RCT	Experimental group	VR	Oculus Rift DK2 Head-Mounted Display (HMD)	6/10次/10-15min	A fully immersive HMD provides only visual information, without auditory or tactile stimulation. Virtual opponents are generated based on motion capture data, resulting in a high degree of realism. Training content gradually increases in complexity (attack type, quantity, and variation) from easy to difficult.	Fundamental Visuomotor Abilities	karate	young karate athlete	15.0 ± 1.7	8	162.18	90.77	73.26	114.51	reaction time
	RCT	Control group	TraditioNRl training	Only conducts regular karate training.	NR	NR	Fundamental Visuomotor Abilities	karate	young karate athlete	15.1 ± 1.2	7	178.14	90.47	131.68	86.93	reaction time
Benizar et al 2024	RCT	Experimental group	AR	Monday focused on improving core physical fitness (strength, explosiveness) with AR assistance, and Thursday focused on refining technical skills (punching and kicking) with AR assistance.	11/2/60min	AR systems showcase 3D animations/virtual avatars, demonstrating sports skills (such as punching, kicking, and physical training movements) in the real world, providing athletes with intuitive visual guidance and simulation.	Complex Sport-Specific Skills	Pencak Silat Karate	60 healthy young female athletes	18.0 ± 1.1	30	75	8.04	64.5	6.65	HAT
	RCT	Control group	TraditioNRl training	They underwent regular training concurrently with the experimental group, including activities such as running, push-ups, and technical training directly guided by a coach (non-AR).	11/2/60min	NR	Complex Sport-Specific Skills	Pencak Silat Karate	60 healthy young female athletes	18.8 ± 1.2	30	72.6	10.4	74	9.19	HAT
